# Supplementary material for: Commercial-Scale Modification of NdFeB Magnets under Laser-Assisted Conditions
Source: Nanomaterials (Basel). 2024 Feb 27;14(5):431. doi: 10.3390/nano14050431 (PMC10934298; doi:10.3390/nano14050431)
Supplement: Supplementary file 1 [file nanomaterials-14-00431-s001.zip]

Archive with 1 entries (1 files):
- nanomaterials-2861446-supplementary.pdf
